# Supplementary material for: Correlation of the gamma passing rates with the differences in the dose-volumetric parameters between the original VMAT plans and actual deliveries of the VMAT plans
Source: PLoS One. 2020 Dec 29;15(12):e0244690. doi: 10.1371/journal.pone.0244690 (PMC7771856; doi:10.1371/journal.pone.0244690)
Supplement: S1 Table — (XLSX) [file pone.0244690.s001.xlsx]

## Sheet: Sheet1
		PTV67.5										PTV54										PTV48										Parotid grand						Optic chiasm	Optic nerve		Spinal cord	Brain stem	Lens		Body
		D99% (cGy)	D98% (cGy)	D95% (cGy)	D50% (cGy)	D5% (cGy)	D2% (cGy)	D1% (cGy)	Min. dose (cGy)	Max. dose (cGy)	Mean dose (cGy)	D99% (cGy)	D98% (cGy)	D95% (cGy)	D50% (cGy)	D5% (cGy)	D2% (cGy)	D1% (cGy)	Min. dose (cGy)	Max. dose (cGy)	Mean dose (cGy)	D99% (cGy)	D98% (cGy)	D95% (cGy)	D50% (cGy)	D5% (cGy)	D2% (cGy)	D1% (cGy)	Min. dose (cGy)	Max. dose (cGy)	Mean dose (cGy)	V20Gy (cc)		V50% (cc)		Mean dose (cGy)		Max. dose (cGy)	Max. dose (cGy)		Max. dose (cGy)	Max. dose (cGy)	Max. dose (cGy)		V100% (cc)	V50% (cc)	Mean dose (cGy)
																																L	R	L	R	L	R		L	R			L	R
Trilogy	Mean	-29.4033	-21.8134	-11.0445	-6.5913	-23.8347	-30.7556	-36.7343	-73.9075	-58.0675	-11.8175	-29.1791	-18.0021	-9.33157	-8.7673	-26.6351	-27.5866	-28.7583	-56.3125	-55.5675	-11.66	-8.50125	-7.78743	-4.15697	-11.7435	-21.8866	-26.9818	-29.4168	-24.465	-38.935	-13.01	0.0347123	0.0324784	-0.0896941	-0.0760985	-14.445	-10.7175	3.33675	20.3325	20.62	-5.9125	-9.92	8.505	8.595	-2.47519	-9.2884	4.3725
	SD	26.3068	22.2266	22.8675	19.0195	22.7934	26.6092	30.5222	100.484	52.6265	22.345	25.9807	19.4898	19.4274	13.5128	22.6535	24.5204	26.1007	105.566	48.7881	12.9412	17.2054	18.2851	13.9761	13.9089	19.7266	25.1828	26.1931	75.0041	40.118	15.0736	0.138977	0.115863	0.122658	0.099598	18.0798	13.8426	94.5321	58.4575	68.5168	45.5253	52.1875	26.0163	26.9021	4.36611	9.61043	6.8224
TrueBeam STx	Mean	2.04904	1.02587	-0.327662	-2.2914	-3.61837	-3.20008	-2.71651	6.475	-7.06	-2.135	7.41974	3.33406	1.21382	-2.89406	-1.5621	-2.11521	-2.5191	4.7	-4.91	-1.42	1.47794	1.27013	0.75695	-1.41749	-2.18242	-1.89008	-1.34201	2.985	-0.85	-1.155	0.021024	0.0271776	0.017024	0.0156484	2.83	2.585	0.4	1.395	1.675	1.04	1.84	0.135	0.155	-0.151779	1.56704	0.345
	SD	2.64147	2.10292	3.32175	3.10747	2.95064	2.29511	2.72461	6.84212	9.6899	2.99548	20.5488	6.80503	3.35352	3.53879	3.04045	3.23224	3.00355	3.49827	14.8465	2.32777	3.26534	3.54754	2.93038	1.92518	2.03033	2.15497	2.9175	8.05993	6.22918	1.91517	0.0269755	0.0181978	0.012631	0.0132007	1.88096	1.83081	2.87805	3.95521	3.98707	3.18027	4.4245	0.678446	0.681697	0.951418	0.983558	0.285574
