# Supplementary material for: Correlation of the gamma passing rates with the differences in the dose-volumetric parameters between the original VMAT plans and actual deliveries of the VMAT plans
Source: PLoS One. 2020 Dec 29;15(12):e0244690. doi: 10.1371/journal.pone.0244690 (PMC7771856; doi:10.1371/journal.pone.0244690)
Supplement: S2 Table — (XLSX) [file pone.0244690.s002.xlsx]

## Sheet: Spearman's coefficients of DV
Spearman's coefficient
		VMAT_MC_Global										VMAT_MC_Local
Trilogy		3 mm/3%		2 mm/2%		1 mm/2%		2 mm/1%		1 mm/1%		3 mm/3%		2 mm/2%		1 mm/2%		2 mm/1%		1 mm/1%
		rho	p	rho	p	rho	p	rho	p	rho	p	rho	p	rho	p	rho	p	rho	p	rho	p
PTV67.5	D99% (cGy)	0.16608	0.305736	0.169256	0.296448	0.243491	0.130019	0.109995	0.499252	0.242529	0.131589	0.120028	0.46068	0.0477867	0.769665	0.233429	0.147161	0.048325	0.767142	0.168606	0.298335
	D98% (cGy)	0.068547	0.674283	0.120066	0.460539	0.178747	0.269781	0.0493665	0.762267	0.18314	0.257992	0.123221	0.448749	0.0377412	0.817152	0.119998	0.460794	-0.000656845	0.996791	0.0524489	0.747893
	D95% (cGy)	-0.0206774	0.899224	0.0897442	0.581834	0.0914849	0.574502	-9.38527e-05	0.999541	0.0968241	0.552278	-0.0886594	0.586425	-0.157161	0.332799	-0.147019	0.365319	-0.193394	0.231824	-0.180803	0.264221
	D50% (cGy)	-0.153995	0.342753	-0.0145506	0.928993	-0.0271171	0.868082	-0.0782731	0.631169	0.0366843	0.822189	-0.21808	0.176421	-0.269352	0.0928145	-0.204156	0.206369	-0.274843	0.0860948	-0.193376	0.231869
	D5% (cGy)	-0.103009	0.52705	-0.0980991	0.547031	-0.0613652	0.706801	-0.154857	0.340025	0.0100389	0.950977	-0.134961	0.406362	-0.297423	0.0623432	-0.135479	0.404549	-0.314254	0.0482864	-0.170858	0.291834
	D2% (cGy)	-0.10131	0.533925	-0.0995072	0.541265	-0.0478536	0.769351	-0.114876	0.480287	0.0341511	0.83429	-0.0174689	0.914799	-0.202695	0.209707	-0.0684899	0.674539	-0.210847	0.191563	-0.0927941	0.569015
	D1% (cGy)	-0.0868639	0.594058	-0.10223	0.530199	-0.0079756	0.961044	-0.0938527	0.564596	0.0513205	0.753145	0.0744776	0.64786	-0.118669	0.465811	-0.0264578	0.871262	-0.138594	0.393726	-0.0579846	0.722292
	Min. dose (cGy)	0.0853532	0.600514	0.120441	0.459128	0.155384	0.338365	-0.0256218	0.875297	0.0954168	0.558096	-0.0386006	0.813061	0.101864	0.53168	0.128536	0.42927	0.0876419	0.590745	0.0531056	0.744841
	Max. dose (cGy)	-0.0567448	0.728001	-0.0680592	0.676474	0.0191415	0.906675	-0.0212107	0.896638	0.0669888	0.681291	0.0484621	0.7665	-0.0753885	0.643839	0.0902566	0.579672	0.0309656	0.849561	0.114187	0.482942
	Mean dose (cGy)	-0.127523	0.432947	-0.0159602	0.922134	-0.0158589	0.922627	-0.0771072	0.636277	0.0532958	0.743958	-0.184004	0.255714	-0.273321	0.0879187	-0.190992	0.237784	-0.27698	0.0835837	-0.187952	0.245478
PTV54	D99% (cGy)	-0.16202	0.317877	-0.246046	0.125913	-0.252874	0.115416	-0.285031	0.074633	-0.232209	0.149347	-0.00770134	0.962383	-0.226259	0.16035	-0.217385	0.177837	-0.260861	0.103991	-0.292269	0.0672435
	D98% (cGy)	-0.166741	0.303788	-0.219948	0.172652	-0.257847	0.108197	-0.269263	0.0929261	-0.260168	0.104947	-0.0231979	0.887014	-0.245975	0.126025	-0.281841	0.078085	-0.272591	0.0888036	-0.34575	0.0288696
	D95% (cGy)	-0.222353	0.167888	-0.214504	0.183797	-0.266291	0.0967312	-0.305678	0.0550897	-0.293569	0.0659799	-0.17112	0.291082	-0.36286	0.0213798	-0.438242	0.00467788	-0.365863	0.0202499	-0.46322	0.00261188
	D50% (cGy)	-0.0648647	0.690888	0.0458109	0.778946	0.0233638	0.886212	-0.133177	0.412653	0.0503823	0.757521	-0.384504	0.0142976	-0.320706	0.0436278	-0.145987	0.368731	-0.278033	0.0823675	-0.145055	0.371827
	D5% (cGy)	-0.0585387	0.719745	0.00873035	0.957361	0.033216	0.838767	-0.0600657	0.712743	0.0712108	0.662365	-0.12247	0.451541	-0.215932	0.180825	-0.134634	0.407511	-0.234118	0.145936	-0.153875	0.343133
	D2% (cGy)	-0.0311577	0.848638	0.0458109	0.778946	0.0610837	0.708087	-0.0192398	0.906198	0.0998264	0.539961	-0.159944	0.324201	-0.24682	0.124688	-0.155369	0.338411	-0.253355	0.114703	-0.154907	0.339866
	D1% (cGy)	-0.0507965	0.755588	0.0189627	0.907543	0.0112597	0.945024	-0.0394181	0.809175	0.0682085	0.675803	-0.209627	0.194206	-0.296109	0.063565	-0.198058	0.220542	-0.29924	0.0606849	-0.181741	0.261708
	Min. dose (cGy)	-0.00264368	0.987083	0.0154893	0.924424	0.0147314	0.928112	0.00347255	0.983034	0.0150115	0.926749	0.077483	0.634629	0.116791	0.472948	0.136698	0.400292	0.073379	0.652724	0.0941077	0.563534
	Max. dose (cGy)	-0.221692	0.169188	-0.173105	0.285437	-0.232606	0.148633	-0.165368	0.307843	-0.134634	0.407511	-0.359427	0.0227355	-0.348026	0.0277629	-0.336633	0.0336729	-0.257108	0.109247	-0.267123	0.0956542
	Mean dose (cGy)	-0.0730824	0.65404	0.0336557	0.836662	0.0117294	0.942735	-0.116336	0.474687	0.0382342	0.814805	-0.258571	0.107176	-0.310347	0.0512968	-0.191452	0.236634	-0.299958	0.0600396	-0.19254	0.23393
PTV48	D99% (cGy)	-0.0380502	0.815681	0.00919972	0.955071	-0.111377	0.493845	-0.0402628	0.805164	-0.0945724	0.561601	-0.109509	0.501162	-0.242126	0.132253	-0.297697	0.0620911	-0.207375	0.199149	-0.277444	0.0830461
	D98% (cGy)	-0.064487	0.692599	-0.0214034	0.895704	-0.143279	0.377773	-0.0944158	0.562252	-0.144486	0.373729	-0.202959	0.209101	-0.272168	0.089319	-0.346953	0.0282801	-0.25373	0.114148	-0.33374	0.0353274
	D95% (cGy)	0.0152956	0.925367	0.0864586	0.595788	-0.0306826	0.85092	-0.0153918	0.924899	-0.042126	0.796334	-0.237333	0.140323	-0.260527	0.104452	-0.311582	0.0503288	-0.229708	0.153902	-0.282886	0.0769402
	D50% (cGy)	0.126802	0.435571	0.209247	0.195035	0.166831	0.303524	0.0819334	0.615241	0.198152	0.220319	-0.231698	0.15027	-0.243064	0.130713	-0.139044	0.392179	-0.186826	0.24837	-0.120379	0.459361
	D5% (cGy)	0.325551	0.040375	0.294203	0.0653697	0.37429	0.0173425	0.141154	0.384961	0.344608	0.0294383	0.0525945	0.747216	0.0292917	0.857607	0.213351	0.186221	-0.0368772	0.821269	0.129574	0.425521
	D2% (cGy)	0.362751	0.0214216	0.275428	0.0854011	0.393713	0.0119525	0.158893	0.327433	0.338228	0.0327882	0.134398	0.408343	0.0595222	0.715233	0.235774	0.143024	-0.0207375	0.898932	0.148527	0.360367
	D1% (cGy)	0.392587	0.0122205	0.308378	0.0528695	0.415201	0.00771835	0.165462	0.307564	0.361589	0.0218735	0.0321202	0.844019	0.00844952	0.958731	0.27396	0.0871493	-0.0517969	0.750927	0.186996	0.247931
	Min. dose (cGy)	0.154913	0.339846	0.220073	0.172402	0.245683	0.126489	0.255644	0.111352	0.303603	0.0568459	0.309929	0.0516275	0.324038	0.0413691	0.354368	0.0248638	0.230069	0.153239	0.325811	0.0402064
	Max. dose (cGy)	0.394192	0.0118401	0.39878	0.0108082	0.454609	0.00320868	0.282027	0.0778798	0.376226	0.016727	0.104813	0.5198	0.0501338	0.758681	0.183516	0.257001	0.0241156	0.882575	0.134828	0.406829
	Mean dose (cGy)	0.152161	0.348601	0.221273	0.170015	0.184433	0.254589	0.0827819	0.611573	0.205949	0.202327	-0.193529	0.231492	-0.225143	0.162478	-0.122302	0.452165	-0.190776	0.238327	-0.11879	0.465354
Body	V100% (cc)	-0.122365	0.451933	0.041962	0.79711	0.00572367	0.972038	0.0399812	0.806501	0.103485	0.525132	-0.217986	0.176612	-0.170586	0.292612	-0.125065	0.44194	-0.119452	0.462852	-0.0492588	0.762771
	V50% (cc)	-0.157582	0.331488	0.011265	0.944999	-0.100305	0.538011	-0.0396997	0.807837	-0.0546043	0.737892	-0.297441	0.0623266	-0.361545	0.0218908	-0.373974	0.017445	-0.245472	0.126825	-0.276131	0.0845749
	Mean dose (cGy)	-0.160194	0.323435	0.0196686	0.904117	-0.0293248	0.857448	0.122818	0.450248	0.039315	0.809665	-0.0775373	0.634391	-0.0321581	0.843837	-0.0981938	0.546643	0.0681306	0.676153	0.0231303	0.887341
Parotid grand	V20Gy (cc) L	-0.0124637	0.939156	0.0135186	0.934017	-0.0244909	0.880761	0.0316298	0.846372	-0.0808782	0.619815	0.00394478	0.980727	0.0317341	0.845872	-0.0227059	0.889396	0.00769483	0.962415	0.0336852	0.83652
	V20Gy (cc) R	-0.0647062	0.691605	-0.0425922	0.794129	-0.0916217	0.573928	-0.0522535	0.748802	-0.129816	0.424648	-0.190557	0.238876	-0.163763	0.312629	-0.215094	0.182565	-0.21104	0.191148	-0.177462	0.273298
	V50% (cc) L	0.171273	0.290644	0.215724	0.181256	0.11316	0.486912	0.227593	0.157834	0.114556	0.481516	0.025452	0.876117	0.0989532	0.54353	0.0386546	0.812805	0.123862	0.446375	0.114749	0.480773
	V50% (cc) R	0.193744	0.230963	0.145318	0.370953	0.147314	0.364346	0.041389	0.799824	0.150209	0.354892	-0.0686547	0.6738	-0.024973	0.878431	0.0793733	0.626364	-0.0541428	0.740029	0.0273973	0.866731
	Mean dose (cGy) L	0.159188	0.326524	0.208402	0.196885	0.183064	0.258194	0.268982	0.0932815	0.15049	0.35398	0.213196	0.186549	0.270385	0.0915208	0.173007	0.285713	0.210847	0.191563	0.246388	0.125371
	Mean dose (cGy) R	0.10216	0.530482	0.086928	0.593785	0.165236	0.308236	0.0604411	0.711024	0.12225	0.452361	-0.00272365	0.986692	0.0712576	0.662156	0.142891	0.379082	0.0072253	0.964706	0.0932633	0.567055
Optic chiasm	Max. dose (cGy)	-0.0491914	0.763086	0.0558554	0.732105	0.113066	0.487276	0.120413	0.459234	0.181358	0.262734	0.130923	0.420677	0.213679	0.185529	0.210161	0.193047	0.230459	0.152524	0.250328	0.119249
Optic nerve	Max. dose (cGy) L	-0.195311	0.227139	-0.14157	0.38355	-0.214225	0.18438	-0.0366981	0.822123	-0.149184	0.358222	-0.0667325	0.682447	-0.0346446	0.83193	-0.139801	0.38958	-0.0235537	0.885293	-0.0622566	0.702736
	Max. dose (cGy) R	-0.258019	0.107953	-0.195419	0.226879	-0.206447	0.201214	0.00347287	0.983032	-0.0867933	0.594359	0.0850515	0.601808	0.00361485	0.982338	-0.0736101	0.6517	-0.000609985	0.997019	-0.00258046	0.987392
Spinal cord	Max. dose (cGy)	-0.265974	0.0971451	-0.291012	0.0684836	-0.347361	0.0280826	-0.31084	0.0509085	-0.30661	0.0543154	-0.187744	0.24601	-0.30437	0.0561915	-0.320308	0.0439044	-0.328047	0.0387777	-0.310002	0.0515695
Brain stem	Max. dose (cGy)	-0.17671	0.275367	-0.0860871	0.597374	-0.162804	0.31551	-0.0572059	0.725876	-0.0493526	0.762332	-0.0634921	0.697114	-0.033471	0.837545	-0.0675549	0.678742	-0.0408202	0.80252	-0.0425522	0.794318
Lens	Max. dose (cGy) L	-0.328824	0.0382915	-0.282811	0.0770223	-0.367833	0.0195359	-0.198836	0.218697	-0.341058	0.0312652	-0.0264864	0.871124	-0.125528	0.440236	-0.28739	0.0721576	-0.0791067	0.627527	-0.219048	0.174461
	Max. dose (cGy) R	-0.226801	0.159325	-0.0874484	0.591569	-0.176363	0.276327	0.0195223	0.904827	-0.108088	0.506767	0.135109	0.405846	0.0639846	0.694878	-0.161616	0.319102	0.0842678	0.605172	-0.0697162	0.669042
Mandible	Max. dose (cGy)	-0.0200852	0.924082	0.0373292	0.859389	-0.00769823	0.970867	-0.00885467	0.966493	0.00500192	0.981069	0.0142417	0.946131	0.0358037	0.865083	0.07	0.738978	-0.0465474	0.825138	0.0908216	0.66592
		VMAT_MC_Global										VMAT_MC_Local
TrueBeam STx		3 mm/3%		2 mm/2%		1 mm/2%		2 mm/1%		1 mm/1%		3 mm/3%		2 mm/2%		1 mm/2%		2 mm/1%		1 mm/1%
		rho	p	rho	p	rho	p	rho	p	rho	p	rho	p	rho	p	rho	p	rho	p	rho	p
PTV67.5	D99% (cGy)	-0.283613	0.225603	-0.398795	0.081556	-0.376833	0.10147	-0.427174	0.0603055	-0.337096	0.14611	-0.326561	0.159942	-0.396383	0.0835883	-0.418991	0.0659452	-0.53991	0.0140008	-0.453554	0.0445858
	D98% (cGy)	-0.354669	0.124937	-0.486814	0.0294968	-0.384962	0.0946229	-0.516178	0.0198108	-0.387364	0.0915229	-0.412937	0.0703661	-0.453485	0.0446224	-0.445199	0.0491764	-0.63154	0.00282052	-0.529323	0.0178155
	D95% (cGy)	-0.392723	0.0867442	-0.605879	0.00463426	-0.517293	0.0209784	-0.575621	0.00791339	-0.497179	0.0257265	-0.367807	0.110603	-0.446705	0.048323	-0.462524	0.0400324	-0.651863	0.00184407	-0.586466	0.00759661
	D50% (cGy)	-0.38359	0.0950015	-0.543332	0.0132904	-0.523308	0.0193447	-0.478555	0.0328001	-0.464084	0.0392788	-0.210606	0.372786	-0.350283	0.130003	-0.400754	0.0799317	-0.514867	0.0201805	-0.440602	0.0532928
	D5% (cGy)	-0.261815	0.264819	-0.464206	0.0392203	-0.499248	0.0265576	-0.37547	0.102813	-0.358029	0.121151	-0.200827	0.395883	-0.264407	0.259945	-0.306592	0.188588	-0.380881	0.0975579	-0.320301	0.168419
	D2% (cGy)	-0.172768	0.466371	-0.280332	0.231248	-0.305263	0.190182	-0.209932	0.374351	-0.203084	0.390484	-0.185032	0.43481	-0.178531	0.451396	-0.240302	0.307483	-0.246142	0.295511	-0.219549	0.350735
	D1% (cGy)	-0.165157	0.486524	-0.104748	0.660302	-0.117293	0.621381	-0.108352	0.64932	-0.0737119	0.75744	-0.195562	0.408639	-0.14162	0.551458	-0.12806	0.590541	-0.145277	0.54112	-0.133835	0.572468
	Min. dose (cGy)	-0.0365461	0.878425	0.0429703	0.857249	-0.0609252	0.798601	-0.0191946	0.935982	-0.0127916	0.957314	0.0526712	0.825452	-0.00527506	0.982391	0.0256217	0.914612	-0.118976	0.617359	0.142159	0.549929
	Max. dose (cGy)	-0.143846	0.545153	-0.128862	0.588198	-0.142857	0.546535	-0.207675	0.379627	-0.20534	0.385126	-0.384355	0.0942887	-0.308098	0.186314	-0.368362	0.110026	-0.247648	0.292472	-0.392481	0.0879514
	Mean dose (cGy)	-0.357982	0.121204	-0.549397	0.0121029	-0.540256	0.0139276	-0.46875	0.0370902	-0.451637	0.0456085	-0.218668	0.35433	-0.333962	0.150134	-0.377686	0.100637	-0.504331	0.023355	-0.423627	0.0627032
PTV54	D99% (cGy)	-0.0768702	0.747365	-0.279579	0.232558	-0.318797	0.170513	-0.291949	0.211667	-0.330199	0.155067	-0.198571	0.401323	-0.270434	0.248832	-0.407534	0.0744966	-0.375612	0.102673	-0.532331	0.0170885
	D98% (cGy)	-0.11188	0.638636	-0.318765	0.170743	-0.32782	0.15822	-0.317532	0.172496	-0.364799	0.113776	-0.203836	0.388694	-0.320905	0.167731	-0.462524	0.0400324	-0.487768	0.0291323	-0.571429	0.0096326
	D95% (cGy)	-0.29987	0.198962	-0.360212	0.118737	-0.381955	0.0973949	-0.393529	0.0860419	-0.43475	0.0554166	-0.379842	0.0985514	-0.403767	0.0774809	-0.490396	0.0281476	-0.407979	0.0741494	-0.6	0.00608027
	D50% (cGy)	-0.576907	0.00774329	-0.599097	0.00524833	-0.61203	0.00495059	-0.455982	0.0433157	-0.502445	0.0239631	-0.25047	0.286827	-0.257628	0.272815	-0.227496	0.33474	-0.0880693	0.711966	-0.369925	0.109091
	D5% (cGy)	-0.211583	0.370519	-0.489828	0.0283584	-0.532331	0.0170885	-0.404816	0.0766413	-0.486649	0.0295599	-0.246709	0.294365	-0.34953	0.130887	-0.40452	0.0768771	-0.578096	0.00758878	-0.560902	0.0113081
	D2% (cGy)	-0.186467	0.431192	-0.47551	0.0340888	-0.42406	0.0637317	-0.430399	0.0581858	-0.409176	0.0732222	-0.315156	0.175908	-0.392468	0.0869677	-0.40678	0.0750865	-0.663907	0.00141272	-0.544361	0.0144169
	D1% (cGy)	-0.0456655	0.848391	-0.228335	0.332911	-0.160902	0.496372	-0.185102	0.434634	-0.151185	0.524609	-0.0451298	0.85015	-0.116008	0.626225	-0.112995	0.635277	-0.370343	0.10798	-0.23609	0.314828
	Min. dose (cGy)	0.000380976	0.998728	-0.0807243	0.735124	-0.204742	0.386542	-0.0553672	0.816659	-0.0545934	0.819181	0.0199548	0.933452	0.0207391	0.930843	-0.0682504	0.774951	-0.0290128	0.903359	-0.194204	0.411966
	Max. dose (cGy)	0.0540578	0.820927	-0.202413	0.392086	-0.247461	0.292848	-0.18216	0.442097	-0.287434	0.219142	-0.0586907	0.80585	-0.165788	0.484838	-0.200076	0.397691	-0.267696	0.253842	-0.175254	0.459881
	Mean dose (cGy)	-0.343274	0.138399	-0.532704	0.0155968	-0.55602	0.0109059	-0.419783	0.0653827	-0.459625	0.0414629	-0.344153	0.137326	-0.333334	0.15095	-0.322374	0.165683	-0.369336	0.109016	-0.5017	0.0242064
PTV48	D99% (cGy)	-0.050232	0.833424	-0.0700831	0.769063	-0.0406015	0.86618	-0.116629	0.624365	-0.107559	0.65173	-0.154193	0.516292	-0.162712	0.493088	-0.248588	0.290584	-0.225819	0.338411	-0.324812	0.162246
	D98% (cGy)	-0.0182662	0.939073	-0.018086	0.939673	-0.0451128	0.851188	-0.0835215	0.726278	-0.108311	0.649444	-0.0985333	0.679395	-0.111488	0.639821	-0.221469	0.348043	-0.143019	0.547493	-0.309774	0.18346
	D95% (cGy)	0.0494709	0.835915	0.0527507	0.825193	0.00601504	0.982248	0.0158014	0.947283	-0.0157954	0.947303	0.00225649	0.992467	-0.0105462	0.964802	-0.125047	0.599382	-0.080542	0.735701	-0.209023	0.3748
	D50% (cGy)	-0.255727	0.276494	-0.238132	0.312004	-0.309774	0.18346	-0.157261	0.507876	-0.263257	0.262101	0.0541557	0.820608	-0.020339	0.932174	-0.162712	0.493088	-0.0692511	0.771734	-0.251128	0.284231
	D5% (cGy)	-0.337925	0.145059	-0.157499	0.507228	-0.120301	0.612362	-0.190369	0.421438	-0.160211	0.499848	-0.140654	0.554202	-0.0911489	0.702327	-0.119774	0.614983	0.0489274	0.837695	-0.184962	0.433273
	D2% (cGy)	-0.315853	0.174903	-0.235117	0.318351	-0.171429	0.468216	-0.314522	0.176826	-0.30613	0.189289	-0.254231	0.279411	-0.232769	0.323349	-0.317891	0.171984	-0.17915	0.449805	-0.434586	0.0569223
	D1% (cGy)	-0.107314	0.652476	0.0836475	0.72588	0.100752	0.671918	-0.0120391	0.959823	0.0549079	0.818156	-0.0812336	0.733511	0.00979286	0.967315	-0.0150659	0.949733	0.0052691	0.982411	-0.0917293	0.700101
	Min. dose (cGy)	-0.102747	0.666427	-0.0165788	0.944693	-0.0481203	0.841221	-0.0391272	0.869907	-0.0684468	0.774319	0.00300865	0.989956	0.0828627	0.728358	-0.109981	0.644378	0.019571	0.93473	-0.0992481	0.676587
	Max. dose (cGy)	0.191867	0.417723	0.549191	0.0121419	0.492666	0.0273182	0.497177	0.0257273	0.405568	0.0760431	0.428894	0.0591678	0.463452	0.0395829	0.247928	0.291909	0.560994	0.0100714	0.230162	0.328951
	Mean dose (cGy)	-0.210759	0.37243	-0.139245	0.558217	-0.170934	0.471188	-0.11153	0.639695	-0.145386	0.540812	0.033145	0.88967	-0.0218785	0.927052	-0.0720483	0.762762	-0.0263852	0.912077	-0.164157	0.489204
Body	V100% (cc)	-0.274754	0.241055	-0.516203	0.0198037	-0.545865	0.0141083	-0.464259	0.039195	-0.534788	0.0151209	-0.312147	0.180295	-0.392468	0.0869677	-0.551413	0.0117278	-0.596161	0.00553417	-0.637594	0.00311567
	V50% (cc)	-0.409467	0.0729983	-0.497364	0.0256631	-0.526316	0.0185674	-0.487585	0.0292022	-0.528018	0.0167106	-0.342986	0.138752	-0.442185	0.0509178	-0.478344	0.0328885	-0.516372	0.0197565	-0.577444	0.0087704
	Mean dose (cGy)	-0.177736	0.453448	-0.302173	0.195366	-0.320831	0.167833	-0.321452	0.166965	-0.327022	0.159319	-0.274668	0.241208	-0.374629	0.103648	-0.370829	0.107482	-0.498496	0.0252764	-0.407296	0.074682
Parotid grand	V20Gy (cc) L	-0.443716	0.0500272	-0.69857	0.000612254	-0.816541	9.03085e-06	-0.668172	0.00128193	-0.785258	4.10359e-05	-0.364047	0.114579	-0.528061	0.0167	-0.641809	0.00228399	-0.649605	0.00193612	-0.673684	0.00150847
	V20Gy (cc) R	-0.29302	0.209918	-0.5471	0.0125421	-0.439098	0.0541828	-0.604966	0.0047133	-0.567883	0.00900226	-0.509966	0.0216114	-0.639549	0.00239407	-0.525048	0.017449	-0.693264	0.000700913	-0.590977	0.00706009
	V50% (cc) L	-0.351624	0.128438	-0.558404	0.0104992	-0.473684	0.0364322	-0.530474	0.016119	-0.509214	0.021838	-0.318917	0.170528	-0.459511	0.0415198	-0.224483	0.341353	-0.513361	0.0206118	-0.336842	0.146569
	V50% (cc) R	-0.290737	0.213657	-0.570461	0.00862667	-0.512782	0.0222752	-0.58465	0.00678139	-0.617525	0.0037185	-0.378338	0.100003	-0.537101	0.0146065	-0.474577	0.0344912	-0.619496	0.00357952	-0.580451	0.00836368
	Mean dose (cGy) L	-0.224691	0.340893	-0.424963	0.0617918	-0.355907	0.123532	-0.47741	0.0332804	-0.426797	0.0605566	-0.371095	0.10721	-0.43121	0.0576617	-0.349793	0.130578	-0.576648	0.00777735	-0.370203	0.108123
	Mean dose (cGy) R	-0.435185	0.0551451	-0.492069	0.0275344	-0.370008	0.108324	-0.565612	0.00934403	-0.562006	0.00990818	-0.598192	0.00533516	-0.602869	0.00489906	-0.613439	0.00402097	-0.657111	0.00164424	-0.737003	0.000209789
Optic chiasm	Max. dose (cGy)	-0.249158	0.289443	-0.0777066	0.744704	-0.0459165	0.847567	-0.130697	0.582852	-0.176958	0.45546	-0.275602	0.239547	-0.269985	0.249649	-0.315234	0.175796	-0.349661	0.130733	-0.337975	0.144994
Optic nerve	Max. dose (cGy) L	-0.400024	0.0805337	-0.10034	0.673825	0.0173128	0.942248	-0.215443	0.361649	-0.237199	0.31396	-0.458208	0.0421761	-0.401207	0.0795598	-0.448718	0.0472005	-0.366993	0.111456	-0.487768	0.0291323
	Max. dose (cGy) R	-0.172136	0.468027	0.0739066	0.756818	0.102333	0.667699	-0.00451807	0.984917	-0.0730147	0.759669	-0.258562	0.271018	-0.191481	0.418678	-0.235959	0.31657	-0.222976	0.344689	-0.244545	0.298757
Spinal cord	Max. dose (cGy)	0.149399	0.529575	0.122264	0.607596	0.115964	0.626356	0.232103	0.324775	0.255367	0.277193	0.201883	0.393351	0.230856	0.327453	0.193889	0.412739	0.103279	0.664796	0.210844	0.372233
Brain stem	Max. dose (cGy)	0.0209616	0.930102	0.0426415	0.85833	0.0323796	0.892203	-0.00226074	0.992453	0.107721	0.651237	0.0741997	0.755882	0.050547	0.832394	0	1	-0.0376932	0.874638	0.0496989	0.835169
Lens	Max. dose (cGy) L	-0.0742309	0.755782	-0.154613	0.515136	-0.0653532	0.784283	-0.212178	0.369145	-0.180549	0.446213	-0.340573	0.141734	-0.403898	0.0773756	-0.229929	0.329454	-0.383053	0.0955047	-0.354883	0.124693
	Max. dose (cGy) R	-0.0233809	0.922057	-0.0485774	0.838841	0.0446812	0.851624	-0.0962506	0.686456	-0.00833353	0.972184	-0.157579	0.507007	-0.179062	0.450031	0.0333844	0.888878	-0.117895	0.620583	-0.18857	0.425921
Mandible	Max. dose (cGy)	-0.0519719	0.899405	0.113445	0.768133	-0.142261	0.717008	0.100419	0.799658	0.0420168	0.917405	0.108788	0.78384	0.19247	0.619731	-0.00836827	0.991545	0.251048	0.512114	-0.0753145	0.853737
